# Supplementary material for: BridgeSyn: a bridging fusion framework for drug combination synergy prediction
Source: Brief Bioinform. 2025 Nov 21;26(6):bbaf624. doi: 10.1093/bib/bbaf624 (PMC12636530; doi:10.1093/bib/bbaf624)
Supplement: Table_S2_bbaf624 [file table_s2_bbaf624.xlsx]

## Sheet: O'Neil
		Random split			Leave-cell-out			Leave-combination-out
		RMSE	R2	PCC	RMSE	R2	PCC	RMSE	R2	PCC
	HypertranSynergy	0.0026	0.00053	0.0054	0.79	0.31	0.86	0.66	0.19	0.2
	PermuteDDS	0.12	0.06	0.073	0.99	0.88	0.25	0.81	0.33	0.33
	HypergraphSynergy	0.0026	0.00053	0.0054	0.79	0.31	0.86	0.66	0.19	0.2
	DeepSynergy	0.00023	8.8e-05	0.00044	0.3	0.0073	0.024	0.093	0.019	0.0021
	DTF	3.5e-05	8.5e-06	1.9e-05	0.38	0.013	0.0054	0.25	0.0014	0.0016
