# Supplementary material for: BridgeSyn: a bridging fusion framework for drug combination synergy prediction
Source: Brief Bioinform. 2025 Nov 21;26(6):bbaf624. doi: 10.1093/bib/bbaf624 (PMC12636530; doi:10.1093/bib/bbaf624)
Supplement: Table_S3_bbaf624 [file table_s3_bbaf624.xlsx]

## Sheet: independent test
		O'Neil			NCI-ALMANAC
		RMSE	R2	PCC	RMSE	R2	PCC
	PermuteDDS	0.57	0.55	0.49	0.87	0.88	1
	HypergraphSynergy	0.013	0.025	0.025	0.05	0.031	0.027
	HypertranSynergy	0.0067	0.1	0.045	0.00012	0.015	0.96
	DeepSynergy	0.0033	0.0025	0.0015	4.2e-05	4.1e-05	0.00035
	DTF	0.00081	0.00046	0.00048	4.7e-07	5.4e-07	3.7e-06
