# Supplementary material for: BridgeSyn: a bridging fusion framework for drug combination synergy prediction
Source: Brief Bioinform. 2025 Nov 21;26(6):bbaf624. doi: 10.1093/bib/bbaf624 (PMC12636530; doi:10.1093/bib/bbaf624)
Supplement: Table_S4_bbaf624 [file table_s4_bbaf624.xlsx]

## Sheet: independent test
		O'Neil			NCI-ALMANAC
		RMSE	R2	PCC	RMSE	R2	PCC
	Bridge Fusion	14.744	0.677	0.829	42.816	0.496	0.705
	Cross-Attention Fusion	15.636	0.636	0.801	48.095	0.364	0.623
	Gated Fusion	17.133	0.563	0.758	43.533	0.479	0.692
	Co-Attention Fusion	18.927	0.467	0.689	43.536	0.479	0.692
	Late Fusion	17.235	0.558	0.755	52.605	0.239	0.512
