# Supplementary material for: BridgeSyn: a bridging fusion framework for drug combination synergy prediction
Source: Brief Bioinform. 2025 Nov 21;26(6):bbaf624. doi: 10.1093/bib/bbaf624 (PMC12636530; doi:10.1093/bib/bbaf624)
Supplement: Table_S5_bbaf624 [file table_s5_bbaf624.xlsx]

## Sheet: independent test
		O'Neil			NCI-ALMANAC
		RMSE	R2	PCC	RMSE	R2	PCC
	DBSCAN	13.473	0.653	0.809	42.858	0.531	0.729
	K-means	13.586	0.648	0.806	42.622	0.536	0.733
	DPC-KNN	12.8	0.687	0.83	42.534	0.538	0.733
