# Supplementary material for: BridgeSyn: a bridging fusion framework for drug combination synergy prediction
Source: Brief Bioinform. 2025 Nov 21;26(6):bbaf624. doi: 10.1093/bib/bbaf624 (PMC12636530; doi:10.1093/bib/bbaf624)
Supplement: Table_S6_bbaf624 [file table_s6_bbaf624.xlsx]

## Sheet: independent test
		O'Neil			NCI-ALMANAC
		RMSE	R2	PCC	RMSE	R2	PCC
	cluster no=8	13.162	0.669	0.818	42.371	0.542	0.736
	cluster no=16	13.243	0.665	0.816	42.452	0.531	0.729
	cluster no=32	12.8	0.687	0.83	42.534	0.538	0.733
	cluster no=64	13.167	0.669	0.819	42.313	0.541	0.735
	cluster no=128	12.991	0.677	0.824	42.291	0.542	0.737
