# Supplementary material for: BridgeSyn: a bridging fusion framework for drug combination synergy prediction
Source: Brief Bioinform. 2025 Nov 21;26(6):bbaf624. doi: 10.1093/bib/bbaf624 (PMC12636530; doi:10.1093/bib/bbaf624)
Supplement: Table_S7_bbaf624 [file table_s7_bbaf624.xlsx]

## Sheet: Hyperparameter settings
	Component	Operation / Layers	Key Parameters
	Cell Line Encoder	DPC-KNN + MLPs	Input dim = 1024, Output dim = 1024, sample ratio = 32
	Drug Encoder	MLPs	Input dim = 512, Output dim = 1024
	MLPs	3-layer MLP with LN + GELU + DP after each	Hidden dim = 1024, DP = 0.1
	Pooling	Global attention pooling + Reduce (max/mean)	Applied to drug1, drug2, cell line embeddings
	Bridge Tokens	Concatenation of pooled features	9 pooled vectors (max, mean,attn × 3 modalities)
	Bridge Fusion Layers	Stacked BAU	Depth = 3, each with 3 branches (Drug1, Drug2,Cell)
	BAU	Cross-attention between context and bridge tokens	embed_dim = 1024, nheads =32, head_dim = 32
	Cross-attention	LN → Linear Q/K/V projections → scaled dot-product attention → output proj	Q, K, V ∈ Rbsz×seq×d, softmax stabilization
	Global Pooling	Reduce (max + mean)	Applied to updated drug, cell, and fusion tokens
	Global Representation Refiner	Global Representation Refiner	Input dim = 1024
	Global Representation Refiner	Global Representation Refiner	Input dim = 3072
	Prediction Head	Fully connected layer	Linear(1024 → 1)
